# Supplementary material for: Molecular Regulation of Photosynthetic Carbon Assimilation in Oat Leaves Under Drought Stress
Source: Plants (Basel). 2024 Nov 26;13(23):3317. doi: 10.3390/plants13233317 (PMC11644273; doi:10.3390/plants13233317)
Supplement: Supplementary file 1 [file plants-13-03317-s001.zip]

Archive with 1 entries (1 files):
- plants-3305870-supplementary.pdf
